# Supplementary material for: Primary cross-resistance to BRAFV600E-, MEK1/2- and PI3K/mTOR-specific inhibitors in BRAF-mutant melanoma cells counteracted by dual pathway blockade
Source: Oncotarget. 2015 Dec 14;7(4):3947–65. doi: 10.18632/oncotarget.6600 (PMC4826182; doi:10.18632/oncotarget.6600)
Supplement: Supplementary file 3 [file oncotarget-07-3947-s003.xlsx]

## Sheet: Table S2
		Supplementary Table 2. Combination index values corresponding to data shown in Figure 4
		Combination Index values
		AZD6244 + BEZ235													PLX4720 + BEZ235													AZD6244 + AZD8055
	AZD6244 [mM] →	0.01			0.05			0.1			0.2					-			-			-			-			0.01			0.05			0.1			0.2
	PLX4720 [mM] →		-			-			-			-			0.05			0.1			0.2			0.5					-			-			-			-
	BEZ235 [mM] →	0.05	0.1	0.2	0.05	0.1	0.2	0.05	0.1	0.2	0.05	0.1	0.2		0.05	0.1	0.2	0.05	0.1	0.2	0.05	0.1	0.2	0.05	0.1	0.2		-	-	-	-	-	-	-	-	-	-	-	-
	AZD8055 [mM] →	-	-	-	-	-	-	-	-	-	-	-	-		-	-	-	-	-	-	-	-	-	-	-	-		0.005	0.01	0.1	0.005	0.01	0.1	0.005	0.01	0.1	0.005	0.01	0.1
Melanoma cell lines	Me95	1.17825	0.94167	1.97667	0.31678	0.39203	1.13096	0.0964	0.18964	0.48341	0.05276	0.1104	0.16821		0.56286	0.57998	0.97591	0.26825	0.24499	0.89781	0.15631	0.20702	0.46152	0.07724	0.09638	0.16631		0.92002	2.86615	0.01958	0.31803	0.21241	0.0443	0.17678	0.19048	0.02757	0.07011	0.08307	0.0294			Group 1
	Me35	0.03375	0.04617	0.0659	0.02035	0.0303	0.08131	0.02619	0.04363	0.07394	0.02409	0.03739	0.04103		0.04098	0.03695	0.06033	0.04153	0.03915	0.0966	0.03906	0.06019	0.10915	0.04999	0.05674	0.10156		0.10122	0.06653	0.06448	0.01005	0.0097	0.03707	0.00614	0.00478	0.02207	0.00207	0.00186	0.00562
	Me99	2.89035	7.04038	5.36606	4.9605	6.52108	6.11111	55.2404	18.5053	7.15674	5.19963	2.22269	4.71399		4.22768	4.18908	4.382	2.32985	3.0655	4.1496	3.51706	2.53319	3.75238	3.28066	4.82594	4.96346		12.642	5.42188	0.95175	17.8038	9.54407	0.67317	0.54229	7.53493	0.46132	7.67045	1.42333	0.48682
	Me79	0.04777	0.11292	0.0041	0.04428	0.06514	0.07251	0.09903	0.08012	0.06923	0.07849	0.07446	0.0571		6.06399	>50	1.44573	0.48827	1.62746	0.98597	0.04115	0.03328	0.09622	0.25771	0.16219	0.14195		0.04156	2.3587	0.03462	0.1781	1.25031	0.07015	0.18856	0.15473	0.08727	0.29229	0.33669	0.14118
	Me11	0.32128	0.25466	0.51258	0.04965	0.12256	0.38254	0.2106	0.60896	0.48268	0.09238	0.31865	0.39926		0.78946	1.01283	1.16397	0.28546	0.42298	0.7686	1.9816	1.78742	1.42181	2.13872	0.96397	1.13343		1.88171	0.40061	0.73852	0.13999	0.14321	0.3299	0.54706	0.33636	0.21181	0.72706	0.40949	0.28205
	Me9	0.02534	0.02907	0.03657	0.05313	0.04929	0.05329	0.04325	0.04506	0.03919	0.06435	0.03939	0.03939		0.05435	0.04891	0.08638	0.07252	0.07588	0.09227	0.06355	0.05729	0.06771	0.05955	0.02037	0.08408		0.37656	0.18063	0.2247	0.1178	0.10005	0.18675	0.10775	0.09618	0.08434	0.1283	0.10055	0.06785
	Me89	0.05185	0.04234	0.073	0.02037	0.03905	0.06568	0.02178	0.03771	0.05116	0.02229	0.02328	0.04443		0.07021	0.05382	0.09077	0.05919	0.06251	0.08523	0.06362	0.06049	0.08571	0.0999	0.08284	0.11836		85.7028	10.0382	0.22442	>50	16.3688	0.64332	>50	7.13841	0.49772	>50	43.6639	0.65073
	Me92	0.07758	0.07053	0.03837	0.06633	0.03249	0.01437	0.08552	0.04476	0.016	0.15414	0.0748	0.01566		0.24648	0.13553	0.08839	0.09184	0.06198	0.0398	0.10413	0.07612	0.05708	0.11693	0.06896	0.05924		0.95047	0.3936	0.07498	0.2349	0.20873	0.05775	0.58884	0.32529	0.10647	0.47268	0.53761	0.15872
	Me93	0.09118	0.11099	0.15236	0.07089	0.10578	0.10219	0.14749	0.10673	0.08162	0.07626	0.06349	0.04027		0.20719	0.2019	0.2099	0.15377	0.23588	0.20398	0.29642	0.35392	0.32364	0.12288	0.13376	0.15528		0.6823	0.54206	0.29551	0.16344	0.32177	0.19291	0.80299	1.10824	0.27942	0.46161	0.56259	0.1239
	Me14	10.4524	21.593	5.88265	0.37738	0.33162	2.54479	1.09143	0.91497	1.04352	0.22371	0.32029	0.35683		0.59391	0.52684	0.39037	0.19041	0.16268	0.26139	0.3633	0.52364	0.246	0.46934	0.6247	0.39587		0.0207	0.02788	0.03712	0.00878	0.0106	0.01279	0.02853	0.02051	0.02347	0.01872	0.01673	0.01126
	Me69	0.77351	0.42338	1.36268	0.27778	0.21493	0.35026	0.2243	0.31343	0.2233	0.35858	0.22067	0.30723		0.10242	0.1167	0.25223	0.06738	0.14745	0.23021	0.17133	0.15587	0.17611	0.2528	0.22668	0.25964		>50	>50	0.03859	1.69643	0.35025	0.10688	0.50602	0.37678	0.18847	0.44928	0.42051	0.26511
	Me53	0.34128	0.88913	2.24888	0.24733	0.9116	1.81919	0.20487	0.33369	1.16374	0.2112	0.31423	0.90811		0.27107	0.45196	1.41031	0.1769	0.38356	1.78299	0.13496	0.30438	0.81359	0.09122	0.18325	0.41683		>50	60.2761	7.04161	0.19436	0.03958	0.02425	0.04708	0.02747	0.00697	0.01548	0.01306	0.00359
	Me10	0.13093	0.1433	0.1723	0.10335	0.11292	0.09589	0.14883	0.14606	0.10373	0.18675	0.16592	0.14072		0.27126	0.22227	0.20421	0.21167	0.12764	0.11804	0.46342	0.38421	0.27329	0.51483	0.416	0.34221		0.02915	0.03477	0.01933	0.04016	0.0563	0.0399	0.11714	0.15351	0.10767	0.13256	0.13914	0.11369
	Me78	1.5224	1.33091	0.87626	1.22422	0.7254	0.88259	0.36165	0.54779	0.33346	0.34609	0.58751	0.45451		0.24819	0.35863	0.5827	0.13488	0.20711	0.28285	0.32503	0.39864	0.33456	0.40873	0.53419	0.30426		0.14954	0.10914	0.02738	0.08125	0.03948	0.0457	0.211	0.08209	0.05299	0.21019	0.14231	0.06945
	Me94	0.27779	0.24749	0.37724	0.14265	0.10543	0.09702	0.07855	0.08266	0.10982	0.17377	0.13931	0.15277		0.46324	0.50383	0.39487	0.20693	0.17787	0.14631	0.13335	0.17001	0.16935	0.26	0.33948	0.35128		1.85942	0.88533	0.40165	0.18005	0.0879	0.06018	0.08106	0.04326	0.05819	0.24628	0.1754	0.13272
	Me24	0.02306	0.05839	0.10598	0.08787	0.14269	0.13655	0.06596	0.08218	0.07825	0.09066	0.09842	0.06622		0.03606	0.06466	0.08832	0.06085	0.06268	0.06064	0.0474	0.05694	0.05205	0.08805	0.09553	0.08164		2.12248	5.66914	1.19622	0.39859	0.53657	0.30006	0.40669	0.40066	0.35792	0.34095	0.4225	0.27346
	Me25	0.02076	0.01126	0.00691	0.01797	0.01041	0.00489	0.0149	0.00789	0.00314	0.01853	0.01015	0.0035		0.01595	0.00801	0.00494	0.01556	0.00979	0.00637	0.01189	0.00588	0.00309	0.01923	0.01464	0.00318		6.1726	11.1166	1.55146	0.15161	0.19604	0.24338	0.11194	0.10764	0.0525	0.101	0.27795	0.092
	Me12	0.21563	0.14958	0.15606	0.14876	0.12014	0.0865	0.10549	0.10529	0.10027	0.11221	0.06389	0.04884		1.76434	0.58404	0.76466	0.50773	0.31052	0.64307	0.21498	0.17618	0.24695	0.21112	0.16706	0.15305		0.79013	0.40805	0.0606	1.00014	0.4632	0.05522	0.48866	0.3636	0.0842	0.69444	0.51865	0.11165
	Me38	0.03048	0.05719	0.10693	0.03713	0.05047	0.07372	0.04369	0.05384	0.06572	0.08056	0.08688	0.11285		0.06694	0.07544	0.10245	0.08452	0.09467	0.13051	0.11086	0.11829	0.14301	0.23161	0.22327	0.25441		0.25445	0.27129	0.10437	0.06655	0.05283	0.06807	0.05984	0.0763	0.07381	0.12876	0.11151	0.0966
	Me6	0.06486	0.07013	0.09364	0.05591	0.07879	0.07856	0.03105	0.02805	0.53446	0.02637	0.02512	0.026		0.08934	0.0863	0.08842	0.09954	0.10468	0.11839	0.06002	0.06468	0.06313	0.06043	0.04609	0.05825		1.38716	4.26479	1.28017	0.54074	1.27241	1.05123	1.14975	1.02984	0.62758	0.70849	0.70593	0.29474
	Me13	0.12365	0.08921	0.12194	0.05584	0.04504	0.05766	0.0231	0.01902	0.02163	0.01776	0.0142	0.01859		0.11733	0.11647	0.19038	0.08637	0.07604	0.12766	0.05765	0.04872	0.08297	0.03426	0.03378	0.05578		0.96391	1.56554	0.70054	0.19505	0.14362	0.11453	0.16582	0.11116	0.07893	0.12288	0.09469	0.04236
	Me17	0.07679	0.05829	0.07705	0.09591	0.05764	0.06854	0.21789	0.09079	0.10971	0.18139	0.10807	0.09377		0.10504	0.07123	0.0955	0.14177	0.07577	0.11205	0.0834	0.06123	0.09126	0.10773	0.07736	0.0852		0.34633	0.46677	0.23925	0.18002	0.16593	0.08758	0.20653	0.22064	0.09708	0.24567	0.23875	0.11019			Group 2
	Me27	1.26691	1.12389	0.4278	0.56714	0.20788	0.11062	0.28556	0.41573	0.1229	0.44527	0.30225	0.08134		0.06686	0.1329	0.14128	0.4126	0.29517	0.13926	0.33312	0.45334	0.15571	0.37381	0.2804	0.08966		>50	4.13791	4.15721	7.92725	1.55892	0.70219	2.56696	1.34544	0.83037	0.98607	1.22854	0.44753
	Me21	0.1358	0.03948	0.04216	0.08624	0.04697	0.04988	0.04305	0.01686	0.01721	0.04272	0.0183	0.01643		0.11365	0.02939	0.03255	0.11178	0.0363	0.03903	0.11848	0.04028	0.04105	0.11832	0.04142	0.03908		4.81763	3.93309	1.19051	0.49546	0.52523	0.33095	0.35578	0.3844	0.17663	0.29727	0.22047	0.12208
	Me37	0.01336	0.01566	0.02034	0.05227	0.04665	0.04972	0.04879	0.04569	0.0393	0.07007	0.06015	0.0551		0.08031	0.09074	0.07865	0.11301	0.121	0.11559	0.11966	0.11229	0.10824	0.1511	0.12074	0.14189		0.17681	0.02454	0.00935	0.07129	0.06379	0.03089	0.16323	0.1202	0.05154	0.24976	0.18934	0.09048
	Me30	0.23192	0.9176	0.76217	0.66336	0.85552	0.71983	0.70237	0.75586	0.60286	0.66323	0.57102	0.52976		0.38579	0.48181	0.65887	0.96601	0.8805	1.05547	0.85989	0.92987	0.82957	0.62468	0.5668	0.6285		7.6579	59.6088	2.12961	0.51208	0.56611	0.42211	0.60507	0.46189	0.58636	0.56908	0.74254	0.65047
	Me19	0.22357	0.63482	1.32741	0.11946	0.20364	0.3481	0.34053	0.51528	0.54432	0.44238	0.26408	0.85878		0.28029	0.5766	0.9575	0.33852	0.79234	1.57566	0.32193	0.86179	1.0509	0.25031	0.51452	1.25561		2.28512	8.29911	5.14583	0.20054	0.31863	1.0003	0.42175	0.35102	0.42043	0.42808	0.1783	0.38748
	Me45	0.21235	0.11205	0.07966	0.38336	0.15701	0.19318	0.08443	0.05567	0.03264	0.09321	0.06788	0.04629		0.25161	0.15504	0.16284	0.33548	0.18209	0.19215	0.37582	0.21435	0.14773	0.41339	0.199	0.14665		2.23349	2.38361	0.63174	0.85	0.65695	0.11215	0.31209	0.28573	0.0986	0.2654	0.25416	0.08649
	Me49	0.34411	0.31578	0.19452	0.43286	0.29846	0.29439	0.46577	0.37303	0.29033	0.60239	0.54184	0.42392		0.15698	0.13822	0.11988	0.17151	0.10479	0.10755	0.23881	0.14218	0.20107	0.32089	0.19209	0.21826		2.16625	0.95966	0.35318	1.11937	1.01174	0.16582	1.03548	0.8872	0.38634	1.04331	0.85274	0.37486
	Me58	0.13091	0.04263	0.05151	0.19158	0.06478	0.05888	0.09045	0.04739	0.03388	0.13581	0.07112	0.05053		2.44649	0.22682	0.099	3.58049	0.25506	0.11434	2.23144	0.23099	0.10996	1.23245	0.22552	0.08978		43.3928	>50	1.8444	0.22277	0.75414	0.1577	0.1767	0.2338	0.11753	0.14831	0.17541	0.07921
	Me87	0.46834	0.30981	0.65663	0.27521	0.3356	0.38745	0.31869	0.25671	0.43002	0.42914	0.22687	0.3471		1.12407	0.44786	0.65864	0.9709	1.08862	0.71876	0.43125	1.69483	0.82621	1.47052	1.69001	0.40745		0.25137	0.13535	0.13344	0.02712	0.02478	0.03455	0.10098	0.08318	0.06711	0.11737	0.1033	0.0761
	Me62	0.01392	0.0114	0.02147	0.01361	0.01381	0.01972	0.01983	0.02024	0.025	0.04294	0.03753	0.04126		0.09395	0.05923	0.05362	0.14096	0.11079	0.09531	0.20307	0.14387	0.15466	0.29021	0.24956	0.21762		0.15592	0.18206	0.11058	0.03496	0.03218	0.03014	0.07457	0.07092	0.0788	0.11133	0.09253	0.07598
	Me85	1.04693	0.38122	0.48883	2.1843	0.8937	1.09396	0.5524	0.36543	0.27079	0.65535	0.42475	0.33696		0.54181	0.21062	0.20663	0.44371	0.36511	0.26439	0.4966	0.43431	0.39636	0.66839	0.50254	0.43185		0.59781	0.51512	0.12364	0.74549	0.47218	0.16515	0.65504	0.63183	0.32534	0.48522	0.5339	0.24277
	Me41	0.34606	0.25594	0.55927	0.12703	0.0749	0.04061	0.08854	0.06079	0.04054	0.07796	0.05713	0.03892		0.18224	0.13074	0.14368	0.09744	0.10901	0.07529	0.05132	0.04012	0.04176	0.06182	0.03979	0.03963		23.4681	20.652	0.83653	1.02737	0.9282	0.01795	0.19113	0.27299	0.00766	0.21277	0.10364	0.008
	Me2	0.36098	0.31064	0.47122	0.47416	0.41959	0.5741	0.78359	0.59861	0.64439	0.9945	0.48357	0.52451		0.39111	0.2217	0.36078	0.31503	0.27615	0.43335	0.56602	0.37276	0.4518	0.52643	0.37656	0.63119		0.77662	0.63358	0.33817	0.1177	0.27521	0.11832	0.38156	0.28664	0.10484	0.26387	0.24531	0.12482
	Me63	0.13869	0.08634	0.03448	0.22806	0.2289	0.30834	0.13559	0.11642	0.31586	0.33792	0.51236	0.37071		0.11489	0.1072	0.11682	0.48411	0.15645	0.33125	0.31977	0.37388	0.28363	0.56083	0.50832	0.5402		0.18115	9.69836	0.32976	0.29111	0.31104	0.19091	0.43568	0.47392	0.45797	0.50682	0.54659	0.42469
	Me98	0.10368	0.14158	0.27794	0.13308	0.15223	0.24548	0.12065	0.11532	0.14567	0.16301	0.16357	0.24503		0.21611	0.1945	0.18223	0.42051	0.3344	0.4733	0.36345	0.27722	0.35813	0.47632	0.4801	0.49219		5.19026	1.88341	0.17569	0.20547	0.13315	0.08166	0.22072	0.17445	0.12083	0.33439	0.27247	0.14463
	Me48	0.44671	0.66386	0.93222	0.49539	0.57536	0.76161	0.49705	0.61248	0.71625	0.61438	0.69455	0.72283		1.38456	1.20159	0.99926	2.24263	1.96065	1.62101	2.02988	1.82427	1.90658	1.77495	2.27028	2.17974		0.25572	0.20189	0.22902	0.09941	0.08198	0.14523	0.10573	0.09687	0.13069	0.16362	0.13772	0.14805			Group 3
	Me8	0.97444	0.88433	0.3616	0.6571	0.57674	0.27252	0.48731	0.43553	0.26914	0.64773	0.49381	0.24384		0.32574	0.23969	0.1811	0.27692	0.29189	0.17658	0.44854	0.32084	0.14741	0.46298	0.39413	0.18382		1.09437	0.58929	0.31534	0.56335	0.39037	0.25843	0.58775	0.45083	0.12612	0.53784	0.43117	0.18396
	Me75	0.12152	0.12065	0.14864	0.29346	0.24142	0.20797	0.3124	0.30512	0.26601	0.44924	0.3962	0.33628		0.1319	0.13091	0.15105	0.20587	0.195	0.2042	0.2993	0.28762	0.26072	0.49322	0.49009	0.42327		0.31779	0.26109	0.09572	0.28418	0.24011	0.17748	0.44138	0.3897	0.2262	0.60391	0.47812	0.27113
	Me33	0.29775	0.26194	0.31951	0.13059	0.15954	0.19415	0.15437	0.1966	0.2233	0.15948	0.20159	0.26613		0.30217	0.24605	0.29648	0.30801	0.3163	0.30208	0.28755	0.35709	0.36293	0.23994	0.29112	0.30422		1.85616	1.21286	0.50511	0.71058	0.53705	0.21419	0.22748	0.25203	0.13479	0.14779	0.1827	0.11886
	Me73	0.62957	0.37092	0.33797	0.43963	0.28012	0.23913	1.11436	0.20815	0.31195	0.59727	0.28063	0.37395		0.68488	0.6252	0.5136	0.8402	0.5629	0.52518	0.88115	0.66794	0.60434	1.06428	0.59997	0.64942		41.8444	25.3341	1.41179	2.61081	2.77626	0.6803	2.60735	1.68398	0.5366	0.83919	0.89545	0.37113
	Me51	0.21781	0.18253	0.07451	0.55059	0.51978	0.267	0.8099	1.03954	0.50944	0.89173	1.08053	0.75566		0.2791	0.18749	0.05436	0.33968	0.27371	0.10274	0.20159	0.17044	0.10641	0.29671	0.30378	0.23101		0.58386	0.33345	0.33117	0.7262	0.77285	0.62788	1.1223	1.1223	1.05976	0.88073	1.08053	1.068
	Me43	1.27986	1.45636	5.08983	1.39641	1.32683	1.4161	1.04469	0.89208	1.04095	>50	0.83216	0.77565		0.91728	1.04978	1.46808	0.49	1.16401	2.17822	1.30798	1.27864	1.61112	0.64422	0.70486	0.88046		0.78801	0.77916	0.31263	0.25539	0.27339	0.22077	0.7696	0.78215	0.39369	0.6057	0.56439	0.34931
	Me76	0.30659	0.29145	0.40763	0.3229	0.29083	0.31166	0.49471	0.60696	0.42485	0.64914	0.52366	0.49247		0.4351	0.2945	0.8275	0.50957	0.56177	0.63012	0.69612	0.64981	0.72706	0.97801	0.83766	0.73044		1.50946	0.85205	0.82512	0.49752	0.53119	0.2677	0.79761	0.6557	0.31999	0.93324	1.04192	0.63364
	Me56	0.28847	0.50258	0.35015	0.31792	0.38423	0.42655	0.26724	0.31692	0.39389	0.31051	0.32633	0.43402		0.41295	0.48707	0.47694	0.48629	0.53291	0.59999	0.43442	0.51416	0.63803	0.46141	0.57059	0.68154		4.39516	2.20632	0.3417	0.61455	0.55763	0.17251	0.40437	0.49706	0.19176	0.22287	0.37734	0.11713
	Me15	0.0617	0.09684	0.1178	0.10938	0.13734	0.15537	0.13987	0.16067	0.19327	0.20602	0.2544	0.27076		0.13662	0.18624	0.23322	0.18524	0.21743	0.28682	0.2253	0.26191	0.35767	0.41486	0.44538	0.56693		0.65196	0.50183	0.12316	0.13333	0.12402	0.09215	0.17713	0.16918	0.12845	0.25466	0.24393	0.17471
	Me71	0.12351	0.1377	0.13462	0.13365	0.14978	0.12705	0.2467	0.24096	0.21536	0.22376	0.23856	0.20663		0.31299	0.24579	0.26377	0.28622	0.24888	0.25807	0.42154	0.39781	0.44124	0.39332	0.36926	0.3722		1.06114	0.52312	0.13611	0.16664	0.1358	0.07933	0.38828	0.35564	0.1978	0.30493	0.26752	0.15138
	Me5	0.39411	0.41557	0.72096	0.28275	0.21606	0.32156	0.23001	0.25428	0.26197	0.43414	0.43576	0.4762		0.91788	1.23355	1.29664	0.72069	0.99587	1.18779	0.56956	0.65683	0.81524	0.51641	0.74398	0.62603		0.11629	0.19329	0.06416	0.10376	0.16488	0.0981	0.21626	0.20182	0.13527	0.21836	0.23088	0.1471
