# Supplementary material for: Primary cross-resistance to BRAFV600E-, MEK1/2- and PI3K/mTOR-specific inhibitors in BRAF-mutant melanoma cells counteracted by dual pathway blockade
Source: Oncotarget. 2015 Dec 14;7(4):3947–65. doi: 10.18632/oncotarget.6600 (PMC4826182; doi:10.18632/oncotarget.6600)
Supplement: Supplementary file 4 [file oncotarget-07-3947-s004.xlsx]

## Sheet: Table S3
		Supplementary Table 3. Fraction Affected values corresponding to data shown in Supplementary Figure 3
		Fraction Affected values
		AZD6244 + BEZ235													PLX4720 + BEZ235													AZD6244 + AZD8055
	AZD6244 [mM] →	0.01			0.05			0.1			0.2					-			-			-			-			0.01			0.05			0.1			0.2
	PLX4720 [mM] →		-			-			-			-			0.05			0.1			0.2			0.5					-			-			-			-
	BEZ235 [mM] →	0.05	0.1	0.2	0.05	0.1	0.2	0.05	0.1	0.2	0.05	0.1	0.2		0.05	0.1	0.2	0.05	0.1	0.2	0.05	0.1	0.2	0.05	0.1	0.2		-	-	-	-	-	-	-	-	-	-	-	-
	AZD8055 [mM] →	-	-	-	-	-	-	-	-	-	-	-	-		-	-	-	-	-	-	-	-	-	-	-	-		0.005	0.01	0.1	0.005	0.01	0.1	0.005	0.01	0.1	0.005	0.01	0.1
Melanoma cell lines	Me95	0.231	0.29	0.286	0.326	0.359	0.329	0.422	0.42	0.398	0.476	0.468	0.489		0.282	0.328	0.34	0.342	0.4	0.348	0.394	0.419	0.405	0.473	0.496	0.499		0.169	0.15	0.399	0.238	0.258	0.372	0.284	0.284	0.404	0.352	0.346	0.417			Group 1
	Me35	0.585	0.675	0.746	0.703	0.762	0.703	0.648	0.688	0.723	0.668	0.721	0.827		0.604	0.746	0.773	0.646	0.754	0.693	0.715	0.709	0.691	0.764	0.784	0.753		0.432	0.496	0.63	0.57	0.609	0.66	0.601	0.649	0.687	0.663	0.699	0.752
	Me99	0.307	0.286	0.391	0.284	0.302	0.376	0.224	0.258	0.359	0.306	0.416	0.408		0.265	0.339	0.416	0.329	0.376	0.423	0.288	0.4	0.436	0.303	0.329	0.403		0.212	0.243	0.436	0.233	0.251	0.457	0.341	0.27	0.48	0.281	0.332	0.477
	Me79	0.403	0.375	0.568	0.497	0.473	0.471	0.488	0.504	0.516	0.553	0.557	0.576		0.215	0.113	0.298	0.33	0.286	0.322	0.517	0.532	0.468	0.456	0.487	0.497		0.388	0.24	0.415	0.397	0.284	0.463	0.441	0.455	0.496	0.459	0.449	0.511
	Me11	0.289	0.329	0.327	0.405	0.379	0.348	0.347	0.31	0.344	0.421	0.362	0.367		0.278	0.284	0.3	0.353	0.344	0.331	0.28	0.293	0.317	0.318	0.366	0.363		0.135	0.194	0.225	0.309	0.312	0.313	0.272	0.299	0.367	0.292	0.324	0.372
	Me9	0.501	0.559	0.621	0.515	0.557	0.603	0.596	0.615	0.674	0.614	0.679	0.708		0.446	0.506	0.497	0.464	0.488	0.514	0.532	0.566	0.588	0.612	0.729	0.615		0.305	0.373	0.474	0.426	0.454	0.496	0.487	0.504	0.565	0.534	0.56	0.617
	Me89	0.539	0.714	0.739	0.721	0.728	0.756	0.71	0.734	0.793	0.707	0.806	0.812		0.514	0.698	0.716	0.595	0.694	0.741	0.652	0.747	0.766	0.692	0.787	0.772		0.08	0.161	0.513	0.015	0.144	0.44	0.001	0.176	0.458	0.044	0.115	0.44
	Me92	0.553	0.595	0.671	0.619	0.682	0.749	0.638	0.69	0.762	0.639	0.692	0.787		0.454	0.54	0.613	0.524	0.594	0.664	0.521	0.584	0.644	0.528	0.601	0.648		0.321	0.387	0.558	0.503	0.514	0.623	0.485	0.53	0.62	0.552	0.543	0.635
	Me93	0.643	0.682	0.712	0.691	0.7	0.749	0.659	0.712	0.77	0.73	0.763	0.82		0.553	0.623	0.683	0.585	0.609	0.686	0.523	0.571	0.645	0.622	0.67	0.713		0.408	0.446	0.594	0.576	0.539	0.634	0.512	0.495	0.628	0.593	0.582	0.697
	Me14	0.126	0.125	0.193	0.26	0.301	0.23	0.212	0.25	0.276	0.315	0.319	0.345		0.281	0.308	0.353	0.404	0.427	0.406	0.402	0.378	0.45	0.456	0.433	0.477		0.431	0.454	0.582	0.525	0.542	0.654	0.455	0.512	0.621	0.541	0.568	0.683
	Me69	0.241	0.301	0.275	0.335	0.383	0.369	0.432	0.397	0.457	0.464	0.552	0.5		0.374	0.391	0.371	0.461	0.401	0.392	0.424	0.445	0.448	0.482	0.499	0.488		0.149	0.21	0.433	0.312	0.355	0.444	0.346	0.369	0.455	0.419	0.431	0.515
	Me53	0.674	0.654	0.636	0.701	0.654	0.653	0.719	0.728	0.687	0.726	0.737	0.707		0.691	0.703	0.671	0.722	0.715	0.654	0.743	0.732	0.711	0.777	0.769	0.757		0.28	0.374	0.546	0.582	0.681	0.759	0.688	0.734	0.834	0.82	0.831	0.897
	Me10	0.356	0.391	0.423	0.438	0.454	0.5	0.454	0.471	0.525	0.493	0.513	0.542		0.382	0.412	0.443	0.439	0.486	0.509	0.427	0.446	0.481	0.482	0.5	0.519		0.374	0.366	0.481	0.501	0.466	0.517	0.46	0.432	0.479	0.521	0.516	0.541
	Me78	0.31	0.341	0.395	0.401	0.447	0.445	0.543	0.514	0.557	0.598	0.559	0.581		0.393	0.402	0.408	0.458	0.452	0.462	0.425	0.429	0.467	0.467	0.454	0.514		0.438	0.467	0.597	0.602	0.655	0.649	0.582	0.652	0.684	0.634	0.662	0.711
	Me94	0.569	0.652	0.679	0.676	0.751	0.81	0.746	0.78	0.804	0.713	0.755	0.786		0.486	0.561	0.672	0.591	0.686	0.773	0.65	0.694	0.761	0.589	0.625	0.692		0.349	0.433	0.646	0.601	0.664	0.776	0.695	0.74	0.785	0.664	0.69	0.752
	Me24	0.641	0.614	0.615	0.595	0.582	0.618	0.666	0.66	0.683	0.693	0.692	0.734		0.615	0.61	0.629	0.594	0.626	0.664	0.658	0.662	0.696	0.674	0.676	0.708		0.181	0.159	0.368	0.388	0.369	0.504	0.454	0.46	0.52	0.548	0.526	0.594
	Me25	0.542	0.608	0.666	0.61	0.656	0.714	0.659	0.703	0.76	0.685	0.723	0.782		0.569	0.633	0.686	0.594	0.638	0.683	0.64	0.689	0.735	0.658	0.678	0.762		0.216	0.216	0.413	0.459	0.455	0.526	0.52	0.529	0.627	0.572	0.505	0.614
	Me12	0.488	0.581	0.637	0.574	0.63	0.702	0.641	0.666	0.704	0.678	0.736	0.776		0.295	0.453	0.488	0.431	0.531	0.513	0.56	0.615	0.624	0.634	0.675	0.707		0.28	0.34	0.556	0.352	0.42	0.624	0.47	0.498	0.636	0.5	0.527	0.664
	Me38	0.409	0.394	0.39	0.516	0.501	0.494	0.588	0.571	0.57	0.592	0.589	0.563		0.437	0.452	0.455	0.491	0.492	0.474	0.551	0.55	0.537	0.575	0.585	0.571		0.21	0.238	0.43	0.384	0.433	0.495	0.51	0.472	0.531	0.494	0.523	0.571
	Me6	0.656	0.717	0.754	0.688	0.713	0.772	0.754	0.806	0.585	0.783	0.821	0.856		0.62	0.696	0.759	0.613	0.678	0.733	0.675	0.729	0.789	0.692	0.766	0.798		0.33	0.296	0.563	0.432	0.401	0.581	0.398	0.436	0.624	0.476	0.496	0.685
	Me13	0.598	0.775	0.825	0.771	0.868	0.902	0.887	0.935	0.956	0.921	0.953	0.963		0.619	0.735	0.764	0.689	0.802	0.821	0.768	0.858	0.87	0.851	0.897	0.906		0.133	0.139	0.419	0.368	0.446	0.663	0.481	0.563	0.729	0.634	0.68	0.826
	Me17	0.698	0.789	0.819	0.763	0.838	0.855	0.728	0.835	0.842	0.811	0.862	0.883		0.646	0.765	0.798	0.632	0.773	0.79	0.747	0.818	0.823	0.79	0.842	0.858		0.408	0.421	0.658	0.643	0.662	0.785	0.711	0.706	0.816	0.77	0.774	0.852			Group 2
	Me27	0.409	0.46	0.57	0.499	0.607	0.681	0.594	0.581	0.697	0.605	0.649	0.76		0.61	0.604	0.64	0.507	0.56	0.644	0.54	0.545	0.643	0.568	0.6	0.688		0.113	0.25	0.331	0.232	0.346	0.449	0.351	0.413	0.476	0.511	0.489	0.593
	Me21	0.597	0.797	0.842	0.711	0.809	0.843	0.817	0.896	0.913	0.856	0.912	0.927		0.656	0.837	0.867	0.697	0.839	0.865	0.741	0.857	0.877	0.814	0.895	0.907		0.281	0.346	0.636	0.504	0.542	0.737	0.581	0.602	0.786	0.663	0.708	0.823
	Me37	0.762	0.794	0.823	0.73	0.776	0.799	0.853	0.869	0.897	0.89	0.908	0.92		0.444	0.485	0.62	0.501	0.528	0.61	0.672	0.709	0.748	0.828	0.87	0.851		0.34	0.514	0.733	0.636	0.663	0.81	0.602	0.677	0.838	0.668	0.73	0.856
	Me30	0.483	0.363	0.449	0.483	0.474	0.527	0.536	0.541	0.59	0.601	0.624	0.649		0.445	0.459	0.48	0.402	0.431	0.448	0.466	0.473	0.514	0.569	0.589	0.6		0.358	0.339	0.419	0.488	0.479	0.507	0.537	0.562	0.54	0.606	0.582	0.594
	Me19	0.518	0.425	0.411	0.694	0.712	0.736	0.495	0.521	0.65	0.497	0.7	0.564		0.49	0.466	0.5	0.48	0.418	0.397	0.529	0.435	0.504	0.632	0.582	0.506		0.214	0.19	0.315	0.37	0.364	0.411	0.339	0.382	0.477	0.396	0.538	0.506
	Me45	0.69	0.769	0.811	0.791	0.865	0.852	0.932	0.946	0.96	0.951	0.959	0.967		0.574	0.668	0.7	0.601	0.703	0.721	0.67	0.753	0.803	0.774	0.851	0.877		0.381	0.397	0.627	0.702	0.733	0.886	0.864	0.87	0.926	0.913	0.915	0.953
	Me49	0.505	0.53	0.587	0.611	0.647	0.652	0.666	0.686	0.708	0.703	0.712	0.732		0.528	0.559	0.594	0.557	0.607	0.622	0.577	0.625	0.61	0.623	0.666	0.66		0.335	0.406	0.537	0.516	0.527	0.697	0.591	0.606	0.683	0.655	0.673	0.741
	Me58	0.16	0.483	0.571	0.251	0.562	0.657	0.577	0.752	0.838	0.635	0.787	0.855		0.379	0.593	0.679	0.405	0.639	0.713	0.507	0.7	0.76	0.637	0.764	0.823		0.039	0.001	0.285	0.281	0.207	0.53	0.401	0.373	0.608	0.601	0.564	0.762
	Me87	0.319	0.46	0.448	0.435	0.477	0.538	0.459	0.546	0.541	0.479	0.611	0.602		0.355	0.486	0.492	0.423	0.43	0.512	0.566	0.437	0.537	0.525	0.517	0.673		0.345	0.444	0.618	0.657	0.682	0.739	0.563	0.603	0.709	0.631	0.654	0.734
	Me62	0.622	0.679	0.67	0.736	0.746	0.73	0.765	0.768	0.756	0.753	0.771	0.766		0.633	0.698	0.719	0.666	0.7	0.723	0.706	0.748	0.742	0.77	0.786	0.8		0.362	0.386	0.531	0.591	0.608	0.657	0.578	0.589	0.613	0.62	0.648	0.684
	Me85	0.488	0.62	0.609	0.585	0.687	0.67	0.792	0.824	0.846	0.83	0.858	0.872		0.424	0.582	0.63	0.527	0.571	0.643	0.594	0.621	0.65	0.665	0.702	0.726		0.546	0.564	0.721	0.701	0.745	0.829	0.777	0.78	0.83	0.849	0.843	0.887
	Me41	0.726	0.818	0.806	0.858	0.913	0.955	0.897	0.929	0.957	0.92	0.94	0.961		0.786	0.869	0.904	0.85	0.884	0.934	0.901	0.936	0.954	0.909	0.943	0.958		0.265	0.312	0.715	0.63	0.651	0.922	0.826	0.804	0.955	0.86	0.895	0.965
	Me2	0.418	0.51	0.539	0.474	0.526	0.544	0.473	0.526	0.558	0.508	0.599	0.619		0.457	0.586	0.593	0.534	0.59	0.589	0.523	0.598	0.615	0.62	0.669	0.634		0.302	0.336	0.468	0.569	0.49	0.591	0.521	0.55	0.651	0.623	0.63	0.692
	Me63	0.451	0.517	0.631	0.579	0.58	0.546	0.722	0.738	0.626	0.698	0.65	0.688		0.585	0.6	0.592	0.452	0.65	0.528	0.645	0.619	0.666	0.702	0.717	0.708		0.446	0.278	0.509	0.548	0.542	0.614	0.584	0.574	0.588	0.651	0.642	0.673
	Me98	0.582	0.59	0.579	0.659	0.657	0.634	0.725	0.732	0.719	0.756	0.757	0.727		0.581	0.613	0.644	0.568	0.609	0.594	0.664	0.7	0.678	0.738	0.738	0.737		0.314	0.39	0.613	0.606	0.651	0.711	0.666	0.689	0.728	0.692	0.711	0.766
	Me48	0.326	0.359	0.405	0.363	0.412	0.454	0.415	0.438	0.486	0.457	0.475	0.524		0.334	0.379	0.452	0.341	0.373	0.428	0.42	0.444	0.46	0.535	0.512	0.528		0.347	0.425	0.614	0.538	0.594	0.672	0.618	0.645	0.704	0.652	0.685	0.73			Group 3
	Me8	0.31	0.39	0.589	0.459	0.518	0.67	0.578	0.617	0.711	0.623	0.672	0.772		0.541	0.614	0.696	0.615	0.633	0.722	0.624	0.673	0.769	0.704	0.725	0.799		0.259	0.341	0.539	0.436	0.496	0.611	0.524	0.566	0.746	0.636	0.667	0.774
	Me75	0.549	0.613	0.649	0.651	0.71	0.762	0.775	0.785	0.817	0.827	0.847	0.871		0.706	0.734	0.744	0.749	0.773	0.784	0.809	0.821	0.845	0.874	0.876	0.896		0.354	0.406	0.625	0.64	0.68	0.748	0.698	0.725	0.824	0.775	0.815	0.889
	Me33	0.546	0.584	0.6	0.748	0.736	0.728	0.786	0.77	0.764	0.829	0.815	0.798		0.585	0.625	0.632	0.649	0.655	0.674	0.724	0.706	0.711	0.817	0.803	0.801		0.364	0.418	0.576	0.586	0.616	0.713	0.755	0.747	0.796	0.833	0.82	0.846
	Me73	0.691	0.774	0.803	0.89	0.918	0.927	0.872	0.957	0.944	0.945	0.967	0.96		0.653	0.697	0.758	0.726	0.8	0.821	0.824	0.861	0.875	0.903	0.942	0.938		0.168	0.22	0.59	0.695	0.686	0.855	0.788	0.835	0.919	0.931	0.928	0.96
	Me51	0.652	0.673	0.768	0.729	0.735	0.798	0.76	0.735	0.802	0.813	0.797	0.826		0.564	0.624	0.784	0.638	0.669	0.79	0.792	0.809	0.851	0.842	0.84	0.862		0.526	0.599	0.6	0.699	0.692	0.715	0.727	0.727	0.733	0.814	0.797	0.798
	Me43	0.342	0.364	0.276	0.507	0.525	0.534	0.643	0.668	0.655	0.149	0.757	0.767		0.501	0.499	0.484	0.633	0.55	0.495	0.6	0.606	0.589	0.749	0.743	0.727		0.391	0.412	0.566	0.731	0.723	0.749	0.68	0.678	0.761	0.788	0.795	0.838
	Me76	0.588	0.651	0.675	0.718	0.748	0.769	0.737	0.725	0.78	0.775	0.8	0.814		0.579	0.68	0.597	0.627	0.643	0.671	0.664	0.69	0.702	0.73	0.755	0.781		0.316	0.396	0.511	0.643	0.636	0.729	0.67	0.694	0.775	0.732	0.72	0.774
	Me56	0.585	0.532	0.57	0.725	0.709	0.7	0.791	0.779	0.763	0.826	0.823	0.805		0.572	0.553	0.559	0.638	0.627	0.613	0.73	0.712	0.688	0.81	0.792	0.776		0.349	0.409	0.591	0.667	0.676	0.773	0.761	0.745	0.813	0.845	0.814	0.877
	Me15	0.917	0.92	0.946	0.941	0.941	0.953	0.957	0.957	0.959	0.966	0.961	0.964		0.883	0.886	0.91	0.903	0.909	0.914	0.937	0.935	0.927	0.952	0.951	0.942		0.411	0.509	0.844	0.905	0.912	0.939	0.936	0.939	0.955	0.954	0.956	0.969
	Me71	0.731	0.733	0.754	0.857	0.85	0.863	0.862	0.864	0.872	0.907	0.904	0.911		0.695	0.727	0.733	0.767	0.782	0.784	0.792	0.798	0.792	0.862	0.866	0.866		0.504	0.584	0.747	0.84	0.855	0.889	0.828	0.835	0.876	0.891	0.898	0.924
	Me5	0.589	0.617	0.606	0.779	0.808	0.776	0.858	0.851	0.85	0.862	0.862	0.856		0.679	0.655	0.66	0.762	0.736	0.724	0.83	0.821	0.807	0.886	0.868	0.877		0.691	0.643	0.764	0.865	0.828	0.869	0.862	0.867	0.893	0.905	0.902	0.924
