# Supplementary material for: Primary cross-resistance to BRAFV600E-, MEK1/2- and PI3K/mTOR-specific inhibitors in BRAF-mutant melanoma cells counteracted by dual pathway blockade
Source: Oncotarget. 2015 Dec 14;7(4):3947–65. doi: 10.18632/oncotarget.6600 (PMC4826182; doi:10.18632/oncotarget.6600)
Supplement: Supplementary file 5 [file oncotarget-07-3947-s005.xlsx]

## Sheet: Table S4
Supplementary Table 4. Downstream effect analysis by IPA software on significantly modulated genes by the association of AZD6244 and BEZ235
Categories	Diseases or Functions Annotation	p-Value	Predicted Activation State	Activation z-score	# Molecules
Cell Death and Survival	cell death of prostate cancer cell lines	4.26e-08	Increased	2.562	111
Cell Death and Survival	apoptosis of prostate cancer cell lines	7.06e-07	Increased	2.092	95
Cell Death and Survival	cell death of colon cancer cell lines	9.98e-07	Increased	3.173	143
Cellular Movement	migration of kidney cancer cell lines	9.92e-05	Increased	2.961	12
Cell Death and Survival	apoptosis of colon cancer cell lines	0.00019	Increased	2.977	113
Cell Cycle	ploidy	0.000203	Increased	2.23	43
Cell Cycle	G2 phase of cervical cancer cell lines	0.000251	Increased	2.236	20
Cellular Movement	cell movement of kidney cancer cell lines	0.000413	Increased	3.121	13
Gene Expression, Protein Synthesis	translation of RNA	0.00348	Increased	2.359	45
Cell Cycle, Connective Tissue Development and Function	cell cycle progression of fibroblasts	0.00385	Increased	2.213	8
Cell Cycle	cell cycle progression of connective tissue cells	0.0044	Increased	2.425	9
Categories	Diseases or Functions Annotation	p-Value	Predicted Activation State	Activation z-score	# Molecules
Cellular Growth and Proliferation	proliferation of cells	9.03e-23	Decreased	-2.008	1275
Cellular Development, Cellular Growth and Proliferation	proliferation of tumor cell lines	3.49e-17	Decreased	-2.434	739
Infectious Disease	Viral Infection	2.86e-12	Decreased	-4.256	779
Infectious Disease	infection of cells	1.76e-11	Decreased	-4.706	435
Infectious Disease	infection by RNA virus	2.14e-10	Decreased	-4.512	456
Infectious Disease	infection by HIV-1	2.34e-10	Decreased	-3.461	351
Cellular Movement	invasion of cells	2.14e-09	Decreased	-2.269	330
Infectious Disease	infection by Retroviridae	1.21e-08	Decreased	-3.388	388
Infectious Disease	infection by lentivirus	1.88e-08	Decreased	-3.258	385
Infectious Disease	HIV infection	2.06e-08	Decreased	-3.305	384
Infectious Disease	infection of tumor cell lines	4.13e-08	Decreased	-4.568	281
Gene Expression	transactivation	1.23e-07	Decreased	-2.005	216
Infectious Disease, Reproductive System Disease	infection of cervical cancer cell lines	2.26e-07	Decreased	-4.038	244
Cellular Movement	migration of breast cancer cell lines	7.29e-06	Decreased	-2.162	113
Cellular Development, Cellular Growth and Proliferation	proliferation of colon cancer cell lines	1.2e-05	Decreased	-2.322	119
DNA Replication, Recombination, and Repair	DNA damage response of cells	4.89e-05	Decreased	-2.518	64
Cardiovascular System Development and Function, Cellular Movement	movement of vascular endothelial cells	0.000173	Decreased	-2.004	61
Energy Production, Molecular Transport, Nucleic Acid Metabolism, Small Molecule Biochemistry	concentration of ATP	0.00019	Decreased	-2.029	26
Organismal Development	growth of organism	0.000317	Decreased	-2.18	78
Cardiovascular System Development and Function, Cellular Movement	migration of endothelial cells	0.000955	Decreased	-2.232	96
Infectious Disease, Reproductive System Disease	productive infection of cervical cancer cell lines	0.00098	Decreased	-3.048	111
Cardiovascular System Development and Function, Cellular Movement	cell movement of endothelial cells	0.00133	Decreased	-2.749	103
Cellular Assembly and Organization, DNA Replication, Recombination, and Repair	quantity of centrosome	0.0036	Decreased	-2.703	16
Cell Cycle	mitosis of colon cancer cell lines	0.0044	Decreased	-2	9
Downstream effects analysis, by IPA software, is a computational tool that allows to identify which biological functions are expected to be increased or decreased given the observed gene expression changes. Downstream effect analysis returns results based on p‐values and Z score statistics. P values indicate the likelihood of the association between a set of genes and related function. The meanin…
